# Supplementary material for: Chondroitin Sulfate Protects the Liver in an Experimental Model of Extra-Hepatic Cholestasis Induced by Common Bile Duct Ligation
Source: Molecules. 2022 Jan 20;27(3):654. doi: 10.3390/molecules27030654 (PMC8839946; doi:10.3390/molecules27030654)
Supplement: Supplementary file 1 [file molecules-27-00654-s001.zip]

Archive with 1 entries (1 files):
- molecules-1530420-supplementary.pdf
